# Supplementary material for: Generating STEC-Specific Ackermannviridae Bacteriophages Through Tailspike Protein Chimerization
Source: Viruses. 2025 Dec 14;17(12):1614. doi: 10.3390/v17121614 (PMC12737597; doi:10.3390/v17121614)
Supplement: Supplementary file 1 [file viruses-17-01614-s001.zip]

Archive with 1 entries (1 files):
- viruses-3991282-supplementary.pdf
